# Supplementary material for: IKKγ/NEMO Localization into Multivesicular Bodies
Source: Int J Mol Sci. 2022 Jun 17;23(12):6778. doi: 10.3390/ijms23126778 (PMC9223704; doi:10.3390/ijms23126778)
Supplement: Supplementary file 1 [file ijms-23-06778-s001.zip]

Archive with 7 entries (5 files):
- ijms-1752132-supplementary-final/
- ijms-1752132-supplementary-final/Suppl. Information  Videos Suppl. Figures/
- ijms-1752132-supplementary-final/Suppl. Information  Videos Suppl. Figures/Movie 1.avi
- ijms-1752132-supplementary-final/Suppl. Information  Videos Suppl. Figures/Movie 2.avi
- ijms-1752132-supplementary-final/Suppl. Information  Videos Suppl. Figures/Movie 3.avi
- ijms-1752132-supplementary-final/Suppl. Information  Videos Suppl. Figures/Movie 4.avi
- ijms-1752132-supplementary-final/Suppl. Information  Videos Suppl. Figures/Supplementary Figures.docx
